# Supplementary material for: Large-scale spatial variation of chronic stress signals in moose
Source: PLoS One. 2020 Jan 13;15(1):e0225990. doi: 10.1371/journal.pone.0225990 (PMC6957135; doi:10.1371/journal.pone.0225990)
Supplement: S1 Data — (TXT) [file pone.0225990.s001.txt]

FID_1	MooseID	RT90N	RT90E	Plate	Sample	Sample2	Bodypart	Length	Color	Thickness	Weight	HC	Rep_status	Condition	Hunting_st	Date	BUFF_DIST	Sum_TotKon	NEAR_FID	TOWNDISTOLD	SETTLEDISTOLD	ROADSOLD	Avg_TEMPSU	ROADS	TOWNDIST	MOOSE_DENSITY	WOLFDIST	BEAR_INDEX	ROEDEER	REDDEER	WILDBOAR	FALLOWDEER	UNGULATEDENSITY	NoDays_abv	TotTemp_wa	Sum_degree	Meanmaxtemp
0	1	6544930	1309379	4a	19	0	r	NA	NA	NA	0.0	5.426628	Calf	Normal	Loshund	2012-11-19	1830	320	1325	0.00000000000	0.00000000000	9788.30957031	1476	5779.32110647000	1423.33658044000	3.045058	28678.861817	0.000000	7.241130	0.000000	0.000000	0.000000	10.286188	42	929.078161	89.078161	18.467785
1	2	6711451	1611356	4b	19	55	r	NA	NA	NA	0.0	5.549151	Calf	Normal	Loshund	2012-11-17	1830	3	962	2794.75977207000	2017.57548419000	525.15802002	1363	5689.24956919000	4624.70260864000	2.231271	84245.116445	0.000000	2.137513	0.000000	1.577688	0.000000	5.946472	41	895.690677	75.690677	18.080003
2	3	6710350	1600193	4b	29	65	sh	NA	NA	NA	0.0	3.186200	Calf	Normal	Loshund	2012-11-18	1830	262	970	152.30903839700	0.00000000000	394.74793752	1360	3392.14753262000	1982.24830016000	2.665275	73285.567255	0.000000	1.963672	0.000000	4.500082	0.000000	9.129029	41	895.580148	75.580148	18.083409
3	5	6680987	1635406	4a	26	0	r	NA	NA	NA	0.0	3.737670	Cow	Normal	Ledhund	2012-11-24	1830	96	985	3764.09383653000	231.94124516400	359.45199585	1365	3772.97841020000	5593.99480933000	2.665275	68066.778382	0.018189	2.093997	0.000000	3.190853	0.000000	7.950125	48	1056.504520	96.504520	18.584725
4	6	7048312	1470781	4b	25	61	r	NA	NA	NA	0.0	1.141026	Bull	Normal	Loshund	2012-10-12	1830	0	1694	5404.37113601000	4691.98646936000	632.27099609	898	0.00000000000	7234.37080371000	2.417116	81125.925221	0.008055	0.696235	0.000000	0.000000	0.000000	3.113351	15	324.916848	24.916848	15.219783
5	7	6339128	1306059	4b	27	63	r	NA	NA	NA	0.0	2.374254	Bull	Normal	Tryck	NA	1830	72	715	4351.20149322000	6034.17665816000	324.79349518	1552	9725.88447158000	6181.12355094000	3.326044	64196.413195	0.000000	6.089728	0.000000	0.380608	0.000000	9.796380	42	953.675507	113.675507	18.544074
6	8	7009782	1478130	4a	36	0	r	NA	NA	NA	0.0	3.384797	Calf	Normal	Loshund	2012-11-17	1830	23	1716	8791.26089162000	6501.21919798000	326.98300171	932	5839.01166528000	10621.22669930000	5.331884	69433.218484	0.026244	0.202429	0.000000	0.000000	0.000000	5.534313	18	392.395944	32.395944	15.557735
7	9	6527968	1504260	5b	35	71	r	12	dark	2	50.1	2.691681	Bull	Normal	Ledhund	2012-11-18	1830	7	235	2537.17775681000	2625.86788190000	363.28298950	1467	3861.63047056000	4367.08728517000	0.000000	58794.644009	0.000000	2.685953	3.302401	2.564865	7.353346	15.906565	56	1245.400928	125.400928	19.317592
8	10	6260320	1461472	5b	13	49	r	NA	NA	NA	49.1	3.180612	Cow	Normal	Vak	2012-11-18	1830	31	1147	2083.44144604000	1947.73045290000	162.24855042	1479	0.00000000000	3913.40238015000	3.732595	36709.653502	0.000000	5.322333	0.104104	15.589621	0.000000	24.748653	44	982.676349	102.676349	18.850657
9	12	6451376	1292823	4b	8	44	r	NA	NA	NA	0.0	4.957062	Calf	Normal	Loshund	NA	1830	215	1405	0.00000000000	1568.88420443000	559.86200714	1494	0.00000000000	1805.19565936000	3.268028	13690.232259	0.000000	10.443864	3.481288	3.481288	3.481288	24.155756	48	1070.370449	110.370449	18.779233
10	14	6447032	1338866	4b	12	48	r	NA	NA	NA	0.0	2.837307	Cow	Normal	Loshund	2012-11-11	1830	185	1339	1584.77999509000	392.98283836700	368.17500305	1469	0.00000000000	3414.76752423000	3.647731	58392.125547	0.000000	8.081363	0.109951	2.583837	0.329852	14.752734	45	1007.687800	107.687800	18.584575
11	22	7000723	1498053	6a	28	64	r	13	dark	3	50.4	7.920324	Calf	Normal	Loshund	2012-11-10	1830	9	1716	7081.37799875000	3130.52475569000	665.66101074	934	0.00000000000	8911.37649259000	5.331884	77706.426081	0.007276	0.202429	0.000000	0.000000	0.000000	5.534313	22	489.108979	49.108979	16.526309
12	23	6292802	1479432	6a	22	58	r	10	brown	1	49.7	6.748445	Bull	Bad	Loshund	2012-11-05	1830	20	287	195.50924421700	10821.73277040000	343.78900146	1437	2657.40815312000	2025.40959460000	3.296636	11972.958436	0.000000	4.194878	0.147189	11.480718	0.036797	19.156218	50	1121.339338	121.339338	19.087014
13	24	6846900	1536500	4b	3	39	r	NA	NA	NA	0.0	1.110523	Cow	Normal	Loshund	2012-10-13	1830	0	860	4674.97874022000	5307.81023963000	79.91190338	1112	0.00000000000	6504.95379253000	3.775240	35810.943450	0.016370	0.730252	0.017811	0.000000	0.000000	4.523303	32	694.715902	54.715902	17.182434
14	26	6404559	1414934	4b	6	42	r	NA	NA	NA	0.0	0.881280	Bull	Normal	Loshund	2012-10-13	1830	334	1095	34.87652853070	0.00000000000	362.95700073	1283	813.09985173600	1864.78636678000	3.936263	89822.906498	0.000000	13.500931	0.000000	3.569212	0.155183	21.161589	39	869.734748	89.734748	18.242205
15	27	7295766	1749932	4b	21	57	r	NA	NA	NA	0.0	0.566292	Cow	Normal	Loshund	2012-10-14	1830	40	1838	5154.88277535000	0.00000000000	458.67300415	970	3660.24490033000	6984.87736987000	2.811353	270011.522874	0.031701	0.316231	0.000000	0.000000	0.000000	3.127584	31	664.817261	44.817261	16.346489
16	28	6725671	1350045	4b	15	51	r	NA	NA	NA	0.0	3.230849	Calf	Normal	Loshund	2012-10-11	1830	227	739	10927.95625060000	0.00000000000	506.70700073	987	9424.91578078000	12757.95624110000	2.725986	12767.272309	0.025984	0.045065	0.045065	0.000000	0.000000	2.816116	30	675.443136	75.443136	17.416584
17	35	7270542	1762304	5a	3	39	r	7	brown	2	54.2	2.240813	Calf	Normal	Loshund	2012-10-13	1830	748	1851	0.00000000000	877.78824758900	263.32080078	996	12916.94386130000	1373.52560252000	2.811353	260840.477666	0.007535	0.373186	0.000000	0.000000	0.000000	3.184539	24	509.301236	29.301236	15.896263
18	36	6282812	1374429	5a	4	40	sh	7	dark	3	52.3	8.482233	Calf	Normal	Drev	2012-10-08	1830	53	1171	5976.40552597000	5546.23320153000	347.08767192	1448	13037.20123200000	7806.34899652000	4.317253	39491.568581	0.000000	10.112888	0.000000	2.351834	0.000000	16.781975	53	1230.138435	170.138435	19.523645
19	37	6563462	1466883	5a	5	41	r	9	dark	2	21.5	3.700480	Bull	Normal	Lock	2012-10-10	1830	494	1918	1543.79379643000	0.00000000000	395.54350281	1462	8685.58051692000	3373.79374899000	2.162188	27067.791663	0.000000	4.406939	0.000000	0.000000	0.000000	6.569127	45	997.732109	97.732109	18.625760
20	38	6592297	1617533	5a	6	42	r	9	mixed	1	53.4	1.352245	Cow	Normal	Tryck	2012-10-15	1830	1484	87	0.00000000000	3181.48729295000	1884.52226257	1505	1890.61754529000	1495.80051155000	0.645542	37336.384360	0.000000	11.749347	0.000000	0.217581	0.217581	12.830051	61	1357.581804	137.581804	19.534228
21	39	6431310	1283579	5a	7	43	r	12	brown	2	48.9	2.376620	Bull	Normal	Drev	2012-10-12	1830	3435	1949	0.00000000000	0.00000000000	600.28401184	1500	8109.87859555000	615.43268163300	3.268028	12797.489731	0.000000	4.605492	0.000000	6.082725	1.998610	15.954855	43	955.269227	95.269227	18.461975
22	41	6283652	1372872	5a	9	45	sh	6	dark	3	49.3	3.295016	Calf	Normal	Drev	2012-10-09	1830	61	1171	6999.56141465000	6438.78984763000	412.32000732	1447	16020.02715910000	8829.46180351000	4.317253	38459.679624	0.000000	6.925986	0.000000	3.743776	0.000000	14.987015	53	1229.891160	169.891160	19.520956
23	42	6282812	1374429	5a	10	46	r	8	mixed	2	49.6	3.092756	Cow	Normal	Drev	2012-10-08	1830	53	1171	5976.40552597000	5546.23320153000	347.08767192	1448	13037.20123200000	7806.34899652000	4.317253	39491.568581	0.000000	10.112888	0.000000	2.351834	0.000000	16.781975	53	1230.138435	170.138435	19.523645
24	43	7268561	1766467	5a	11	47	r	5	brown	3	49.2	3.605885	Calf	Bad	Ledhund	2012-10-13	1830	351	1851	0.00000000000	874.15356607900	67.96859741	1022	9093.54343763000	1411.61761936000	2.811353	262621.949426	0.025205	0.373186	0.000000	0.000000	0.000000	3.184539	23	487.316294	27.316294	15.812994
25	44	6405032	1447370	5a	12	48	r	9	brown	2	47.1	2.239484	Calf	Normal	Loshund	2012-10-13	1830	130	1068	5010.36148451000	9857.79202334000	410.64600627	1329	4380.27712613000	6840.30777230000	3.936263	103574.639956	0.000000	6.572259	0.000000	0.762527	0.000000	11.271049	40	893.888343	93.888343	18.411370
26	45	6641423	1438641	5a	13	49	r	11	brown	1	53.3	2.852810	Bull	Normal	Loshund	2012-10-12	1830	0	1932	11201.93002750000	4471.11194431000	292.75900269	1227	0.00000000000	13031.88312650000	2.882792	0.000000	0.000000	0.589058	0.000000	0.000000	0.000000	3.471850	30	660.449624	60.449624	17.462666
27	47	6845000	1537000	5a	14	50	r	10	mixed	2	51.3	1.294555	Bull	Normal	Loshund	2012-10-10	1830	0	860	6334.00547898000	4930.43575966000	79.91190338	1112	0.00000000000	8163.99705371000	3.775240	36342.244368	0.018709	0.730252	0.017811	0.000000	0.000000	4.523303	33	722.726788	62.726788	17.364041
28	48	6310573	1396937	5a	15	51	r	10	brown	2	50.0	3.068013	Bull	Normal	Loshund	2012-10-13	1830	72	1164	3475.67935612000	8775.07979087000	786.36300659	1455	666.12832111000	5305.58066071000	4.352330	30226.787143	0.000260	11.901830	0.000000	2.708692	0.000000	18.962852	48	1108.904739	148.904739	19.187858
29	50	6735567	1349998	5a	16	52	r	9	dark	3	52.9	2.420543	Bull	Normal	Loshund	2012-10-15	1830	0	788	6725.78037270000	5062.43451786000	506.70700073	987	0.00000000000	8555.73970032000	3.632950	10233.351561	0.041575	0.045065	0.045065	0.000000	0.000000	3.723080	30	673.195050	73.195050	17.287054
30	51	6535380	1399708	5a	17	53	r	12	dark	3	52.3	2.998429	Cow	Normal	Loshund	2012-10-09	1830	313	1467	0.00000000000	5918.60147976000	5236.98129272	1445	3849.82015018000	1741.28085968000	2.682445	21490.260037	0.005717	3.896968	0.047524	1.710864	0.000000	8.337801	42	928.012280	88.012280	18.378199
31	52	6842500	1535900	5a	18	54	r	10	dark	3	52.3	2.251686	Calf	Normal	Loshund	2012-10-12	1830	0	860	9032.99780408000	6803.85697455000	395.27196121	1104	0.00000000000	10862.99740200000	3.775240	35441.260605	0.019488	0.730252	0.017811	0.000000	0.000000	4.523303	33	722.132667	62.132667	17.351043
32	55	6339086	1304048	5a	19	55	n	12	brown	3	53.4	2.215042	Cow	Normal	Loshund	2012-10-14	1830	97	692	4130.89034578000	4720.32977724000	320.02832540	1579	12803.82265920000	5960.79306871000	3.326044	66140.545338	0.000000	6.089728	0.000000	0.380608	0.000000	9.796380	42	952.877522	112.877522	18.536365
33	56	6280909	1373689	5a	20	56	r	11	dark	3	54.4	3.673213	Calf	Normal	Drev	2012-10-08	1830	54	1171	4154.36142699000	7346.11060922000	347.08767192	1448	14133.71197450000	5984.35341978000	4.317253	41278.688353	0.000000	10.112888	0.000000	2.351834	0.000000	16.781975	53	1230.483776	170.483776	19.526424
34	57	6283362	1372798	5a	21	57	r	14	dark	3	54.8	4.107073	Calf	Normal	Drev	2012-10-09	1830	61	1171	6730.71427101000	6634.98760495000	412.32000732	1447	17076.76284010000	8560.68761565000	4.317253	38740.004536	0.000000	10.112888	0.000000	2.351834	0.000000	16.781975	53	1229.978674	169.978674	19.521702
35	58	6243348	1398450	5a	22	58	r	8	dark	3	53.0	3.303393	Bull	Normal	Vak	2012-10-08	1830	1254	421	0.00000000000	5759.79510135000	325.44100952	1488	14268.53893410000	629.76163344100	1.941680	83989.892328	0.000000	8.135447	0.229572	12.468613	0.301313	23.076625	58	1321.917731	161.917731	19.644316
36	59	6387951	1385139	5a	23	59	r	13	brown	2	52.1	1.727589	Cow	Normal	Loshund	2012-10-12	1830	51	1117	10022.82442040000	432.46711010600	362.92199707	1297	7540.76082322000	11852.73888460000	3.375396	63189.186284	0.000000	2.571196	0.000000	0.195281	0.000000	6.141873	41	917.525177	97.525177	18.274754
37	60	6242957	1400477	5a	24	60	r	7	brown	3	48.5	7.943904	Calf	Normal	Loshund	2012-10-11	1830	164	421	863.18373668200	5378.92590663000	325.44100952	1488	4354.16734468000	2693.09212551000	1.941680	85092.305271	0.000000	8.135447	0.229572	12.468613	0.301313	23.076625	58	1320.929324	160.929324	19.637865
38	61	6738603	1464248	5a	25	61	r	12	brown	2	49.4	1.937948	Bull	Normal	Ledhund	2012-10-08	1830	37	1543	4168.32338068000	4264.17439771000	271.24600220	1192	0.00000000000	5998.25462567000	2.380244	13514.682097	0.105757	0.683379	0.000000	0.179837	0.000000	3.243460	39	858.382684	78.382684	17.861932
39	62	6736200	1426800	5a	26	62	r	10	brown	2	54.1	2.001950	Bull	Normal	Loshund	2012-10-10	1830	0	1527	14851.03953290000	15732.36325120000	1061.01651382	1132	0.00000000000	16681.02084460000	2.229934	4869.668980	0.080292	0.539125	0.000000	0.000000	0.000000	2.769059	31	690.757985	70.757985	17.533696
40	63	6283376	1451927	5a	27	63	sh	13	brown	2	54.3	2.432003	Cow	Normal	Loshund	2012-10-11	1830	229	1161	0.00000000000	9554.71363562000	251.19700623	1479	5050.76713578000	1125.98987383000	3.950144	20423.902372	0.000000	9.073842	0.067048	12.113356	0.000000	25.204390	51	1155.333195	135.333195	19.238904
41	64	6590974	1634224	5a	28	64	r	12	brown	3	54.1	2.196036	Cow	Normal	Loshund	2012-10-16	1830	27	67	1437.00746653000	723.67134068000	234.99299622	1479	0.00000000000	3266.94905054000	2.684989	25841.586286	0.000000	8.702976	0.000000	12.633352	0.000000	24.021317	60	1330.918980	130.918980	19.459987
42	65	7151040	1522337	5a	29	65	r	10	brown	3	53.2	2.174920	Bull	Normal	Loshund	2012-10-14	1830	0	1743	20692.47379020000	10721.29039880000	581.40502930	822	0.00000000000	22522.46475130000	1.619331	46418.454292	0.014811	0.000000	0.000000	0.000000	0.000000	1.619331	14	303.310322	23.310322	14.851747
43	66	7149329	1524382	5a	30	66	r	12	mixed	2	53.5	1.845485	Cow	Normal	Loshund	2012-10-13	1830	0	1743	18451.68560350000	10267.99110500000	581.40502930	822	0.00000000000	20281.68193710000	1.619331	44173.519729	0.090946	0.000000	0.000000	0.000000	0.000000	1.619331	14	303.498166	23.498166	14.864629
44	67	6590174	1634994	5a	31	67	r	5	brown	3	52.2	4.018134	Calf	Normal	Loshund	2012-10-16	1830	27	45	1575.87362791000	772.57718386700	234.99299622	1479	0.00000000000	3405.77471623000	2.684989	26067.712786	0.000000	8.702976	0.000000	12.633352	0.000000	24.021317	61	1350.962275	130.962275	19.460908
45	68	6406881	1264793	5a	32	68	r	12	brown	2	51.2	1.182447	Bull	NA	Ledhund	2012-10-13	1830	2885	1254	0.00000000000	65.89510773480	83.12969971	1533	8173.01878596000	0.00000000000	3.453786	40099.372531	0.000000	9.812782	0.000000	0.000000	0.000000	13.266568	37	816.658573	76.658573	18.117488
46	69	6758613	1506070	5a	33	69	r	9	brown	3	54.3	0.951395	Cow	Normal	smyg	2012-10-09	1830	0	1518	14097.80281050000	10356.59076820000	345.35250854	1106	0.00000000000	15927.77101500000	2.057192	4406.024046	0.019488	1.370788	0.000000	0.061379	0.000000	3.489359	37	816.621689	76.621689	17.872941
47	70	6252337	1403060	5a	34	70	r	10	mixed	2	52.9	1.124453	Cow	Normal	Loshund	2012-10-12	1830	38	449	2251.61032769000	2298.68389025000	222.78100586	1488	5495.52230913000	4081.57118422000	1.941680	77582.478691	0.000000	8.135447	0.229572	12.468613	0.301313	23.076625	56	1292.984290	172.984290	19.766517
48	72	6245982	1406342	5b	6	42	r	NA	NA	NA	48.9	3.180630	Cow	Normal	Loshund	2012-10-08	1830	30	449	4222.32854697000	7451.10938447000	290.19850159	1485	4484.81904653000	6052.22907538000	1.941680	79382.951393	0.000000	8.135447	0.229572	12.468613	0.301313	23.076625	57	1297.857328	157.857328	19.611151
49	73	6250007	1405535	8a	12	48	r	10	brown	2	49.6	2.412075	Bull	Normal	Loshund	2012-10-08	1830	67	449	1182.58389257000	5008.53569027000	290.19850159	1485	5813.52999082000	3012.50285065000	1.941680	77527.177581	0.000000	8.135447	0.229572	12.468613	0.301313	23.076625	57	1298.147782	158.147782	19.606523
50	74	6248530	1407241	4a	32	0	r	NA	NA	NA	0.0	2.771647	Bull	Normal	Loshund	2012-10-12	1830	50	449	1532.47194955000	7096.22292402000	290.19850159	1485	7915.61552076000	3362.46605134000	1.941680	77080.069285	0.000000	8.135447	0.229572	12.468613	0.301313	23.076625	57	1297.419132	157.419132	19.604167
51	76	6303734	1427939	5b	14	50	r	NA	NA	NA	48.9	4.590293	Bull	Normal	Loshund	2012-10-16	1830	798	1142	0.00000000000	0.00000000000	835.28601074	1441	4630.31810301000	0.00000000000	3.950144	40270.112134	0.000000	9.073842	0.067048	12.113356	0.000000	25.204390	48	1100.447920	140.447920	19.050373
52	77	6741743	1348112	5b	8	44	r	NA	NA	NA	47.8	3.267114	Cow	Normal	Loshund	2012-11-02	1830	0	788	6797.89211681000	8197.65379629000	488.76649475	956	0.00000000000	8627.88519078000	3.632950	4135.437252	0.110434	0.045065	0.045065	0.000000	0.000000	3.723080	29	651.771937	71.771937	17.208599
53	78	6381144	1428274	5b	17	53	r	NA	NA	NA	48.2	5.827321	Calf	Normal	Loshund	2012-12-02	1830	45	1075	3513.57788037000	7640.14876884000	408.57749939	1303	5850.97202032000	5343.54984444000	3.573158	79506.471983	0.000000	6.572259	0.000000	0.762527	0.000000	10.907944	40	892.698857	92.698857	18.225500
54	79	6964687	1406778	5b	16	52	r	NA	NA	NA	52.6	1.783686	Bull	Normal	Loshund	2012-11-29	1830	3	1718	20422.70055480000	15131.28072390000	365.08733622	733	0.00000000000	22252.67582090000	3.932050	0.000000	0.027024	0.360704	0.000000	0.000000	0.000000	4.292754	13	281.627410	21.627410	14.669181
55	80	6965372	1407538	4b	34	70	r	NA	NA	NA	0.0	0.982531	Bull	Normal	Loshund	2012-11-01	1830	3	1718	19745.18460310000	15354.31084710000	365.08733622	733	0.00000000000	21575.18134580000	3.932050	0.000000	0.018449	0.360704	0.000000	0.000000	0.000000	4.292754	13	281.516877	21.516877	14.663259
56	81	6978216	1474542	4a	23	0	sh	NA	NA	NA	0.0	1.493439	Calf	Normal	Loshund	2012-12-01	1830	43	1690	1236.22593718999	6978.61020021000	676.06848145	933	0.00000000000	3066.16600217000	5.331884	45344.591753	0.017929	0.905218	0.000000	0.000000	0.000000	6.237102	20	438.790870	38.790870	15.843505
57	82	6983284	1474936	5b	15	51	r	NA	NA	NA	49.4	2.878381	Bull	Normal	Loshund	2012-09-09	1830	0	1690	3900.18323770000	5242.50255077000	676.06848145	933	0.00000000000	5730.12899642000	5.331884	48778.843896	0.007276	0.905218	0.000000	0.000000	0.000000	6.237102	20	435.656196	35.656196	15.714808
58	83	6983180	1475150	4a	30	0	Sh	NA	NA	NA	0.0	9.164361	Cow	Normal	Loshund	2012-10-13	1830	0	1690	3979.37804527000	5471.18295088000	676.06848145	933	0.00000000000	5809.36118100000	5.331884	48875.285541	0.017929	0.905218	0.000000	0.000000	0.000000	6.237102	20	441.499079	41.499079	16.044998
59	84	6963889	1412146	4b	20	56	r	NA	NA	NA	0.0	0.675902	Bull	Normal	Loshund	2012-10-26	1830	0	1718	15007.97542430000	11474.31899900000	485.03601074	809	0.00000000000	16837.88903820000	3.932050	0.000000	0.025725	0.360704	0.000000	0.000000	0.000000	4.292754	13	281.233949	21.233949	14.643308
60	85	6641201	1433890	4b	18	54	r	NA	NA	NA	0.0	3.101075	Cow	Normal	Loshund	2012-10-10	1830	6	1907	8821.11829558000	6194.26420716000	395.98799133	1222	0.00000000000	10651.09445020000	2.882792	2131.163437	0.000780	0.589058	0.000000	0.000000	0.000000	3.471850	30	661.140573	61.140573	17.481235
61	87	6961230	1603264	4b	16	52	r	NA	NA	NA	0.0	1.445535	Cow	Normal	Loshund	2012-10-14	1830	0	1670	3166.49225536000	3478.83824310000	906.85601807	1101	0.00000000000	4996.46246630000	5.174241	110821.698557	0.029362	0.000000	0.000000	0.000000	0.000000	5.174241	27	583.130459	43.130459	16.757212
62	88	6264015	1462176	4b	31	67	r	NA	NA	NA	0.0	1.969532	Bull	Normal	Vak	2012-10-08	1830	139	1147	1852.19162867000	304.87916026500	162.24855042	1479	1351.62274747000	3682.17070244000	3.732595	32949.173625	0.000000	5.322333	0.104104	15.589621	0.000000	24.748653	44	982.843881	102.843881	18.851457
63	89	6383696	1427001	4a	25	0	r	NA	NA	NA	0.0	4.609968	Calf	Normal	Loshund	2012-12-08	1830	64	1071	2270.31131764000	6366.82437982000	232.71499634	1273	6256.83176815000	4100.31114147000	3.573158	80386.094238	0.000000	6.572259	0.000000	0.762527	0.000000	10.907944	40	892.815561	92.815561	18.233567
64	90	6374232	1421362	4a	33	0	r	NA	NA	NA	0.0	3.714192	Calf	Normal	Loshund	2012-11-02	1830	41	1096	7173.67927990000	6631.14701138000	430.54899597	1309	0.00000000000	9003.63627698000	3.573158	69733.623016	0.000000	9.751925	0.000000	1.539778	0.000000	14.864861	40	888.256262	88.256262	18.054775
65	91	6373243	1419506	4b	28	64	r	NA	NA	NA	0.0	1.692055	Bull	Normal	Loshund	2012-10-10	1830	33	1096	7972.39335450000	4662.66855763000	430.54899597	1309	0.00000000000	9802.30522381000	3.573158	67710.203032	0.000000	9.751925	0.000000	1.539778	0.000000	14.864861	40	888.479645	88.479645	18.081699
66	92	6372975	1419973	8a	1	37	r	15	brown	2	49.9	2.924250	Cow	Normal	Loshund	2012-11-15	1830	51	1096	8251.06006353000	5113.74576641000	430.54899597	1309	0.00000000000	10081.03905740000	3.573158	67861.004631	0.000000	9.751925	0.000000	1.539778	0.000000	14.864861	40	889.984372	89.984372	18.108073
67	93	6372733	1419674	4a	28	0	r	NA	NA	NA	0.0	3.108305	Calf	Normal	Loshund	2012-11-10	1830	29	1096	8483.50880682000	4810.69341806000	488.60699463	1328	0.00000000000	10313.44830880000	3.573158	67477.677216	0.000000	9.751925	0.000000	1.539778	0.000000	14.864861	40	889.984372	89.984372	18.108073
68	94	6472892	1252885	6b	36	72	r	14	brown	2	51.3	2.804411	Bull	Normal	Loshund	2012-10-14	1830	593	1253	5077.12859055000	0.00000000000	254.36799622	1533	5706.87627108000	6907.10800610000	3.453786	31495.059076	0.000260	9.292352	0.000000	0.000000	0.000000	12.746138	35	768.546077	68.546077	18.019945
69	96	6542452	1283082	6b	2	38	r	12	mixed	2	51.1	3.905651	Bull	Normal	Loshund	2012-10-11	1830	42	1324	4404.55867165000	840.81471013000	453.86499023	1332	1984.70125702000	6234.46771936000	3.045058	17237.956843	0.000000	2.367765	0.000000	3.086550	0.042282	8.541655	39	864.177579	84.177579	18.361217
70	98	6254957	1410620	6b	8	44	r	9	brown	2	51.7	1.210065	Cow	Normal	Loshund	2012-10-10	1830	162	449	0.00000000000	8170.69408086000	357.61599731	1482	3666.98349130000	1720.72000824000	1.941680	70495.065091	0.000000	8.135447	0.229572	12.468613	0.301313	23.076625	57	1295.661415	155.661415	19.577963
71	99	6258908	1409597	6a	36	72	r	9	brown	2	50.5	1.640298	Bull	Normal	Loshund	2012-10-10	1830	50	449	2813.18575566000	5171.81528868000	357.61599731	1482	238.27914883400	4643.18001896000	1.941680	69096.037407	0.000000	8.135447	0.229572	12.468613	0.301313	23.076625	56	1294.674320	174.674320	19.796687
72	100	6245500	1324500	6b	1	37	r	13	brown	2	49.7	2.137470	Cow	Normal	Drev	2012-10-09	1830	510	430	922.19570173400	0.00000000000	261.40600586	1585	4452.64335678000	2752.09752723000	1.812372	88233.961982	0.000000	7.164934	0.000000	10.677157	3.161000	22.815463	51	1171.343165	151.343165	19.320081
73	102	7019537	1403972	6a	24	60	r	8	mixed	2	51.2	1.020786	Cow	Normal	Loshund	2012-10-14	1830	125	1720	6925.88659278000	2354.65978591000	1033.84869893	761	6570.32392685000	8755.83916616000	2.558315	48275.470513	0.007016	0.779933	0.050318	0.000000	0.000000	3.388566	14	298.703351	18.703351	14.637115
74	103	6844000	1537000	6a	5	41	r	5	dark	3	49.2	1.790934	Calf	Normal	Loshund	2012-10-10	1830	0	860	7308.29869275000	5202.41687251000	395.27196121	1104	0.00000000000	9138.23025911000	3.775240	36398.578713	0.017929	0.730252	0.017811	0.000000	0.000000	4.523303	33	722.472245	62.472245	17.359314
75	104	6548882	1443293	6a	11	47	r	15	brown	2	51.1	2.270605	Bull	Normal	Tryck	2012-11-04	1830	107	1936	1595.52132751000	8719.43973869000	404.44400024	1419	0.00000000000	3425.50762626000	3.572033	13366.152467	0.014551	2.930164	0.054262	0.759672	0.000000	7.316131	39	862.535093	82.535093	18.282415
76	105	6483967	1276425	6a	3	39	r	10	dark	3	49.8	3.590435	Calf	Normal	Loshund	2012-11-03	1830	208	1214	387.54599898100	3341.16753972000	300.63198853	1452	0.00000000000	2217.47529693000	2.987625	18724.449795	0.000000	7.390563	0.000000	0.000000	0.000000	10.378188	48	1058.284850	98.284850	18.584810
77	107	7013117	1402764	6a	2	38	r	11	brown	2	49.7	0.999760	Bull	Normal	Loshund	2012-10-13	1830	0	1692	8862.89756353000	6644.30193014000	785.27398682	573	0.00000000000	10692.87615480000	2.558315	42007.892347	0.026244	0.779933	0.050318	0.000000	0.000000	3.388566	14	298.828058	18.828058	14.622559
78	108	7401743	1820294	6a	4	40	r	9	NA	2	49.7	1.854391	Calf	Normal	Loshund	2012-10-19	1830	0	1871	22512.21048190000	15650.88284680000	548.82866414	922	0.00000000000	24342.18333120000	2.387756	396292.008741	0.019488	0.021422	0.000000	0.000000	0.000000	2.409178	20	436.121999	36.121999	15.746686
79	109	6288861	1462596	6a	21	57	sh	8	brown	2	51.1	1.962113	Bull	Normal	Loshund	2012-10-16	1830	46	1153	2532.82195099000	13114.83062120000	210.75833639	1453	7027.60016189000	4362.76779834000	4.175569	9127.258454	0.000000	10.863673	0.000000	3.862138	0.000000	18.901380	50	1132.237017	132.237017	19.244170
80	110	6427382	1383316	6a	13	49	r	11	dark	2	50.7	2.314370	Bull	Normal	smyg	2012-10-08	1830	74	1463	1277.48742810000	4770.49801995000	414.12100220	1277	3703.18964478000	3107.43752072000	3.469842	88703.949185	0.000000	5.496726	0.000000	0.000000	0.000000	8.966568	41	908.642740	88.642740	18.227865
81	111	6274065	1514858	6a	15	51	r	7	dark	3	49.8	0.964691	Bull	Bad	Loshund	2012-10-26	1830	188	347	662.49347519800	5791.19693432000	305.47950745	1497	0.00000000000	2492.40954039000	2.437994	52044.465243	0.000000	8.300145	0.000000	13.920423	0.000000	24.658562	39	857.359963	77.359963	18.460494
82	112	6276391	1516801	6a	33	69	r	9	dark	3	49.5	2.437986	Cow	Bad	Tryck	2012-10-26	1830	262	347	0.00000000000	6508.34752840000	430.01300049	1482	9189.93035146000	1375.56373442000	2.437994	52737.134341	0.000000	8.300145	0.000000	13.920423	0.000000	24.658562	44	974.911030	94.911030	18.793271
83	113	6843000	1537000	6a	6	42	r	7	mixed	2	51.1	2.052282	Cow	Normal	Loshund	2012-10-27	1830	0	860	8287.49238472000	5596.72205120000	395.27196121	1104	0.00000000000	10117.42465660000	3.775240	36482.246902	0.018709	0.730252	0.017811	0.000000	0.000000	4.523303	33	722.249466	62.249466	17.355244
84	114	6718090	1390763	6a	17	53	r	14	dark	3	50.8	2.007237	Calf	Normal	Loshund	2012-10-09	1830	261	1549	8565.22003219000	0.00000000000	565.64300537	1092	10844.31356180000	10395.21382400000	2.725986	23333.109126	0.030922	0.241663	0.000000	0.007323	0.000000	2.974972	28	620.305553	60.305553	17.110679
85	116	7336057	1761821	6b	16	52	r	13	mixed	1	48.5	1.235216	Cow	Normal	Vak	2012-10-27	1830	3	1879	15937.70124850000	6874.99986459000	431.36700439	969	6802.66179312000	17767.67139390000	2.811353	308448.132002	0.009354	0.285610	0.000000	0.000000	0.000000	3.096963	27	585.403639	45.403639	16.321038
86	117	6653319	1579148	6b	21	57	r	12	brown	2	51.1	2.099019	Cow	Normal	Loshund	2012-10-28	1830	122	1010	6011.10716577000	5665.29641874000	203.39799500	1415	3680.78275613000	7841.09720263000	2.728651	72955.863718	0.000000	5.527475	0.443380	1.684845	0.384263	10.768614	56	1242.028648	122.028648	19.110769
87	118	6718480	1388788	6b	17	53	r	10	brown	3	51.2	2.962680	Calf	Normal	Loshund	2012-10-09	1830	31	1549	7728.15390695000	95.38015356440	567.15551758	1071	0.00000000000	9558.10737589000	2.725986	22873.101010	0.022347	0.241663	0.000000	0.007323	0.000000	2.974972	28	620.291340	60.291340	17.108334
88	120	6709124	1392094	6b	29	65	r	12	mixed	2	52.1	2.245065	Bull	Normal	Loshund	2012-10-12	1830	0	1601	6624.27315272000	5721.98716392000	565.64300537	1092	12079.05534580000	8454.18276643000	2.725986	15107.332070	0.027803	0.241663	0.000000	0.007323	0.000000	2.974972	31	695.580555	75.580555	17.676359
89	121	6709500	1393040	6b	23	59	r	15	mixed	2	48.7	2.954133	Cow	Normal	Loshund	2012-10-12	1830	0	1601	5735.79098101000	5019.64910995000	565.64300537	1092	9185.27425176000	7565.76988411000	2.461910	15027.247263	0.000260	0.241663	0.000000	0.007323	0.000000	2.710896	31	695.494276	75.494276	17.673801
90	122	6844500	1538400	6b	9	45	r	10	dark	3	50.4	2.138441	Calf	Normal	Loshund	2012-10-27	1830	0	860	6618.21511813000	3716.32203037000	438.29231008	1122	0.00000000000	8448.12064373000	3.775240	37764.844121	0.018709	0.730252	0.017811	0.000000	0.000000	4.523303	33	722.589480	62.589480	17.362884
91	125	6243897	1474125	6b	12	48	r	10	brown	2	51.9	3.882648	Bull	Normal	Tryck	2012-10-08	1830	38	399	2391.90064107000	1406.66108786000	342.92500305	1522	4168.38936059000	4221.89063341000	1.765800	53032.814978	0.000000	7.935763	0.000000	8.358377	0.000000	18.059940	42	926.147220	86.147220	18.568716
92	126	6598076	1586116	6b	15	51	r	14	mixed	2	50.0	3.214186	Bull	Normal	Loshund	2012-10-09	1830	212	945	6285.09740546000	8150.97845605000	5147.04980469	1506	0.00000000000	8115.08694274000	1.827192	64648.670116	0.001039	5.915410	0.532387	3.253475	0.000000	11.528464	60	1340.580649	140.580649	19.496843
93	127	6721977	1424289	6b	5	41	r	8	brown	3	51.6	2.883653	Calf	Bad	Loshund	2012-10-08	1830	0	1512	4443.87696719000	3321.41458781000	611.80499268	1130	0.00000000000	6273.82489750999	2.229934	7133.961092	0.022606	0.365631	0.000000	0.000000	0.000000	2.595565	29	645.759034	65.759034	17.422521
94	130	6451612	1486862	5a	36	72	r	6	dark	3	50.2	8.345089	Calf	Bad	Loshund	2012-10-09	1830	193	191	4050.91990452000	5946.37426434000	924.80902100	1454	1114.62748545000	5880.83068630000	0.000000	0.000000	0.000000	0.000000	0.000000	0.000000	0.000000	0.000000	47	1060.895505	120.895505	19.125995
95	131	6659598	1591565	5b	1	37	r	9	brown	2	54.3	3.020203	Cow	Normal	Loshund	2012-10-08	1830	180	984	3188.07467343000	2386.73751702000	215.44999695	1405	4558.76388999000	5018.02344173000	2.728651	74353.061888	0.000000	7.706571	0.173832	2.201877	0.000000	12.810931	54	1204.753194	124.753194	19.144786
96	132	6659598	1591565	5b	2	38	n	13	dark	3	53.3	3.002527	Calf	Normal	Loshund	2012-10-08	1830	180	984	3188.07467343000	2386.73751702000	215.44999695	1405	4558.76388999000	5018.02344173000	2.728651	74353.061888	0.000000	7.706571	0.173832	2.201877	0.000000	12.810931	54	1204.753194	124.753194	19.144786
97	133	6363346	1337650	5b	3	39	r	7	brown	2	51.3	3.275973	Cow	Normal	Loshund	2012-10-14	1830	31	1418	3097.67978022000	3669.98201597000	382.54099274	1414	2594.87095645000	4927.65243793000	3.590891	49417.091072	0.000000	5.512988	0.513923	1.868810	0.046720	11.533332	42	953.761687	113.761687	18.478041
98	134	6427740	1432652	5b	4	40	r	8	brown	1	52.0	4.334273	Bull	Normal	Loshund	2012-10-16	1830	78	1129	4535.56306210000	4081.79499762000	214.59800720	1323	0.00000000000	6365.53937698000	3.936263	78846.852490	0.000000	8.655591	0.000000	0.837638	0.000000	13.429492	40	891.481446	91.481446	18.381253
99	135	6742230	1330820	5b	5	41	r	11	mixed	2	52.9	2.427515	Bull	Normal	Loshund	2012-10-15	1830	0	788	5817.55518156000	1554.58189930000	738.56402588	979	3537.05866949000	7647.52610858000	3.632950	0.000000	0.039237	0.045065	0.045065	0.000000	0.000000	3.723080	31	695.312499	75.312499	17.306850
100	136	6743420	1329520	5b	18	54	r	9	dark	2	53.4	1.404094	Bull	Normal	Loshund	2012-10-15	1830	0	788	7455.95352023000	3051.68913807000	738.56402588	979	0.00000000000	9285.94971818000	3.632950	0.000000	0.117970	0.045065	0.045065	0.000000	0.000000	3.723080	31	695.275926	75.275926	17.304679
101	138	6953907	1462113	5b	19	55	r	11	brown	3	48.7	4.919775	Calf	Normal	Loshund	2012-10-08	1830	0	1684	16638.33029280000	4566.92709294000	811.78497314	910	0.00000000000	18468.31935010000	3.932050	22503.557517	0.030922	0.905218	0.000000	0.000000	0.000000	4.837268	19	418.473596	38.473596	15.722348
102	139	6952806	1465200	5b	20	56	r	10	brown	1	51.6	1.366889	Cow	Normal	Loshund	2012-10-11	1830	0	1684	14292.07530240000	5974.00255731000	811.78497314	910	0.00000000000	16122.05432180000	5.331884	25226.984639	0.036378	0.905218	0.000000	0.000000	0.000000	6.237102	20	438.881962	38.881962	15.741637
103	140	6952806	1465200	5b	21	57	sh	6	dark	3	50.0	10.021418	Calf	Normal	Loshund	2012-10-11	1830	0	1684	14292.07530240000	5974.00255731000	811.78497314	910	0.00000000000	16122.05432180000	5.331884	25226.984639	0.038717	0.905218	0.000000	0.000000	0.000000	6.237102	20	438.881962	38.881962	15.741637
104	141	6566056	1622087	5b	22	58	r	11	mixed	2	54.5	2.842203	Cow	Normal	Loshund	2012-10-16	1830	3888	25	0.00000000000	1984.71642336000	2142.16159566	1489	5997.07431805000	933.80793989500	1.552536	53371.540375	0.000000	7.491542	0.000000	5.316578	0.000000	14.360656	57	1258.283698	118.283698	19.256783
105	142	6443566	1484517	5b	36	72	r	9	brown	2	53.3	1.372741	Bull	Normal	Drev	2012-10-10	1830	25	1015	4439.09335188000	9586.18922309000	924.80902100	1454	0.00000000000	6269.03222612000	0.000000	81797.887322	0.000000	4.777247	0.000000	14.220642	6.999222	25.997111	48	1078.934007	118.934007	19.131659
106	143	6441371	1485764	6a	8	44	r	12	mixed	2	50.0	2.640540	Bull	Normal	Drev	2012-10-10	1830	36	236	5567.06499963000	8260.78827162000	632.25550842	1430	0.00000000000	7397.06490407000	0.000000	84301.788227	0.000000	4.777247	0.000000	14.220642	6.999222	25.997111	48	1078.839063	118.839063	19.132069
107	145	6437851	1338741	6a	1	37	r	10	brown	2	50.2	2.735477	Cow	Normal	Loshund	2012-10-09	1830	186	1339	2427.98567407000	0.00000000000	299.32299805	1401	2714.43317472000	4257.92028842000	3.861496	58472.794583	0.000000	7.506071	0.000000	2.318051	0.036794	13.722412	45	1007.087380	107.087380	18.553579
108	146	6545885	1438228	6a	29	65	r	5	dark	3	50.9	1.573481	Calf	Normal	Loshund	2012-10-11	1830	16	1914	4946.47067343000	9868.96892101000	444.86300659	1380	0.00000000000	6776.46451408000	3.572033	8541.789508	0.000000	2.930164	0.054262	0.759672	0.000000	7.316131	39	861.715552	81.715552	18.253219
109	147	6953041	1461835	6a	14	50	r	8	mixed	2	51.3	1.443158	Cow	Normal	Loshund	2012-10-20	1830	0	1684	17221.85619160000	5451.69989162000	811.78497314	910	0.00000000000	19051.81776160000	3.932050	22004.828914	0.037677	0.905218	0.000000	0.000000	0.000000	4.837268	19	418.422056	38.422056	15.718343
110	149	6729812	1324240	6a	19	55	r	9	dark	3	50.6	1.391004	Calf	Normal	Loshund	2012-10-09	1830	3	788	15198.48039870000	3957.70402768000	0.00000000	0	0.00000000000	17028.45728650000	3.943619	0.640110	0.021047	0.045065	0.045065	0.000000	0.000000	4.033749	30	676.840033	76.840033	17.399136
111	152	6731368	1325271	6a	34	70	r	9	brown	2	51.0	0.581140	Bull	Normal	Loshund	2012-10-09	1830	46	788	13467.91062910000	2545.31475746000	0.00000000	0	0.00000000000	15297.89908920000	3.943619	1654.562349	0.033520	0.045065	0.045065	0.000000	0.000000	4.033749	30	676.807261	76.807261	17.394588
112	153	6546255	1440804	6a	30	66	r	4	brown	3	49.2	3.105384	Calf	Normal	Loshund	2012-10-11	1830	57	1936	2830.66430163000	8185.50018865000	449.38450623	1416	2066.28157183000	4660.56684343000	3.572033	9944.581489	0.000000	2.930164	0.054262	0.759672	0.000000	7.316131	39	861.957538	81.957538	18.267924
113	154	6282563	1413924	6a	26	62	r	14	brown	2	49.7	2.098275	Cow	Normal	Drev	2012-10-21	1830	62	1139	3404.64604987000	3393.37653258000	295.21301270	1449	0.00000000000	5234.56425966000	3.619615	55420.647817	0.000000	9.880858	0.000000	4.034948	0.000000	17.535421	51	1177.474710	157.474710	19.421279
114	155	6956671	1465291	6a	9	45	r	9	brown	2	48.8	1.018198	Cow	Normal	Loshund	2012-10-11	1830	58	1684	12744.54580840000	2449.02736209000	811.78497314	910	766.56012997100	14574.44722540000	5.331884	26391.784255	0.001559	0.905218	0.000000	0.000000	0.000000	6.237102	20	438.796218	38.796218	15.744814
115	156	6425796	1432578	6a	27	63	r	12	dark	3	49.3	2.011035	Bull	Normal	Drev	2012-10-17	1830	58	1129	5871.31931878000	2431.53973287000	214.59800720	1323	0.00000000000	7701.31307837000	3.936263	80774.980917	0.000000	6.552225	0.000000	1.452756	0.000000	11.941244	40	891.729220	91.729220	18.380775
116	159	7306332	1827617	6a	32	68	r	13	brown	2	51.2	1.079757	Bull	Normal	Loshund	2012-10-13	1830	0	1856	11663.42792540000	6412.92488703000	0.00000000	0	0.00000000000	13493.41413130000	0.000000	0.000000	0.000000	0.000000	0.000000	0.000000	0.000000	0.000000	NA	NA	NA	NA
117	160	6474029	1512613	6a	18	54	r	8	dark	3	50.8	3.480442	Calf	Normal	Tryck	2012-10-09	1830	63	187	3560.68902802000	1268.86896239000	416.12799072	1529	3376.95781964000	5390.66181482000	0.000000	84422.894417	0.000780	5.421539	0.226685	9.671874	1.152313	16.472411	58	1295.090644	135.090644	19.441304
118	161	6448478	1507917	6a	12	48	r	14	mixed	2	49.6	3.097689	Cow	Normal	Drev	2012-10-10	1830	15	263	2722.87598567000	11179.88013920000	412.38000488	1465	2690.94348600000	4552.87356772000	0.000000	94481.848763	0.000000	2.580411	0.000000	5.160821	21.515537	29.256769	57	1276.513133	136.513133	19.493929
119	162	6858337	1536346	5b	7	43	r	NA	NA	NA	51.7	8.611322	Calf	Normal	Loshund	2012-10-08	1830	154	860	2102.86766505000	1721.06765225000	524.33300781	1158	6171.37588617000	3932.77988801000	3.910792	37547.376125	0.017410	0.730252	0.017811	0.000000	0.000000	4.658855	34	749.908329	69.908329	17.524775
120	163	6859857	1535973	4b	23	59	r	NA	NA	NA	0.0	2.200400	Cow	Normal	Loshund	2012-10-08	1830	38	865	3314.34482826000	1679.80546447000	389.39700317	1167	1289.01685400000	5144.34380916000	3.910792	37642.512687	0.027024	0.730252	0.017811	0.000000	0.000000	4.658855	34	747.917005	67.917005	17.482953
121	164	6862738	1528041	4a	29	0	r	NA	NA	NA	0.0	1.863913	Cow	Normal	Loshund	2012-10-12	1830	55	865	8787.43079547000	8090.08436053000	389.39700317	1167	0.00000000000	10617.41465300000	3.910792	30923.643052	0.036378	0.730252	0.017811	0.000000	0.000000	4.658855	33	726.952290	66.952290	17.430013
122	166	6858290	1536568	4b	5	41	r	NA	NA	NA	0.0	2.240494	Calf	Normal	Loshund	2012-10-13	1830	146	860	1923.50113253000	1502.27947276000	524.33300781	1158	6552.94886593000	3753.49083730000	3.910792	37745.409440	0.016370	0.730252	0.017811	0.000000	0.000000	4.658855	34	751.046283	71.046283	17.548135
123	168	6460530	1307970	5b	10	46	r	NA	NA	NA	51.7	6.853822	Calf	Normal	Loshund	2013-01-01	1830	137	1410	4904.85553726000	3247.80628853000	360.19650269	1466	6894.01131609000	6734.76779326000	3.268028	30545.582299	0.000000	6.994802	0.256690	1.219277	3.914522	15.653319	49	1085.647579	105.647579	18.695891
124	169	6212515	1381545	4b	11	47	r	NA	NA	NA	0.0	2.280678	Cow	Normal	Tryck	2012-10-09	1830	173	488	4070.97378336000	1129.42792968000	409.73750305	1588	656.69807186100	5900.87600247000	0.813116	110121.669503	0.000000	9.723010	0.168000	16.128016	14.469014	41.301156	61	1399.631324	179.631324	19.902848
125	170	6211330	1360403	4b	26	62	r	NA	NA	NA	0.0	1.996329	Cow	Normal	Tryck	2012-10-09	1830	102	587	1445.90368072000	2051.02680094000	483.39700317	1598	3232.79515887000	3275.88605178000	0.813116	110860.319574	0.000000	20.128318	0.125802	15.347842	7.044911	43.459989	64	1477.880791	197.880791	20.109790
126	171	6210311	1361412	4a	35	0	r	NA	NA	NA	0.0	5.482491	Cow	Normal	smyg	2012-10-08	1830	162	622	570.55770100500	1213.20887959000	450.46150208	1589	0.00000000000	2400.55642559000	0.813116	111806.466290	0.000000	20.128318	0.125802	15.347842	7.044911	43.459989	64	1477.772639	197.772639	20.108472
127	173	6459727	1309366	4b	4	40	r	NA	NA	NA	0.0	1.528657	Bull	Normal	Loshund	2013-01-01	1830	175	1435	4042.15202065000	4520.83698534000	360.19650269	1466	7261.52152930000	5872.07151515000	3.268028	31717.628491	0.000000	6.994802	0.256690	1.219277	3.914522	15.653319	49	1087.135013	107.135013	18.708413
128	181	6693833	1458465	7b	8	44	r	10	mixed	2	50.6	1.769543	Bull	Normal	Vak	2012-10-09	1830	0	1558	6679.63340556000	5163.19394790000	589.65750122	1211	0.00000000000	8509.59059253000	2.525706	0.000000	0.015071	0.611856	0.000000	0.000000	0.000000	3.137562	30	659.705045	59.705045	17.352424
129	182	6691256	1459260	7b	31	67	r	6	brown	3	51.5	2.470174	Cow	Normal	Ledhund	2012-10-09	1830	37	1558	5172.99267249000	3470.38000947000	589.65750122	1211	0.00000000000	7002.89767445000	2.525706	702.605547	0.018969	0.611856	0.000000	0.000000	0.000000	3.137562	30	660.121764	60.121764	17.371239
130	183	6691190	1458476	7a	27	63	r	12	dark	2	51.2	3.027135	Cow	Normal	Loshund	2012-10-09	1830	23	1558	4570.69016233000	3019.39492004000	589.65750122	1211	0.00000000000	6400.67301179000	2.525706	271.154364	0.017669	0.611856	0.000000	0.000000	0.000000	3.137562	30	660.542686	60.542686	17.386739
131	185	6253800	1475000	7b	28	64	r	13	brown	2	21.5	7.514443	Cow	Normal	Loshund	2012-10-28	1830	52	360	916.31681865500	5650.57825790000	443.63000488	1491	3643.68048324000	2746.24892536000	2.793231	43364.996949	0.000000	6.705602	0.432620	17.899632	0.000000	27.831085	44	979.889627	99.889627	18.815563
132	186	7270587	1666977	7b	6	42	r	10	brown	1	49.5	1.403624	Cow	Normal	Loshund	2012-10-14	1830	0	1802	12063.95332400000	2965.51591669000	887.97998047	786	0.00000000000	13893.90065430000	0.700209	200875.966253	0.038197	0.019977	0.000000	0.000000	0.000000	0.720186	17	363.330137	23.330137	14.776668
133	189	6275500	1505600	8a	2	38	r	16	brown	2	50.6	2.375611	Cow	Normal	Loshund	2012-10-11	1830	0	329	2293.24813301000	1884.53551019000	467.85501099	1473	0.00000000000	4123.24161336000	3.296636	43324.326286	0.000000	8.300145	0.000000	13.920423	0.000000	25.517204	45	994.037325	94.037325	18.706658
134	190	7005220	1364751	7a	31	67	r	9	mixed	3	49.3	2.052260	Bull	Normal	Loshund	2012-10-19	1830	0	1722	19335.31173260000	7923.41790104000	895.14801025	426	0.00000000000	21165.30537970000	2.558315	46222.964905	0.033000	0.779933	0.050318	0.000000	0.000000	3.388566	3	62.251442	2.251442	12.406755
135	191	6286115	1417001	8a	4	40	r	14	brown	2	50.5	3.087246	Bull	Normal	Loshund	2012-10-09	1830	79	1139	4588.49847989000	4012.42969640000	565.24951172	1445	0.00000000000	6418.41010634000	3.619615	51616.925983	0.000000	6.534597	0.000000	3.564326	0.000000	13.718538	51	1176.505510	156.505510	19.407395
136	192	6749527	1500654	7a	16	52	r	9	brown	3	49.5	2.410866	Calf	Normal	Loshund	2012-10-07	1830	0	1518	3541.73591832000	1128.49542019000	602.98149109	1149	0.00000000000	5371.64291568000	2.057192	10848.157206	0.139797	1.370788	0.000000	0.061379	0.000000	3.489359	38	839.411363	79.411363	17.902190
137	193	6757519	1500885	6b	10	46	r	12	brown	2	50.6	1.354779	Cow	Normal	Loshund	2012-10-08	1830	0	1518	10945.15531720000	6300.05996127000	320.91000366	1133	0.00000000000	12775.15204070000	2.057192	7326.961395	0.150450	1.370788	0.000000	0.061379	0.000000	3.489359	37	818.418290	78.418290	17.878604
138	194	6749993	1499935	6b	20	56	r	11	brown	3	50.0	3.198751	Bull	Normal	Loshund	2012-10-07	1830	60	1518	3556.95208171000	490.71323781300	602.98149109	1149	0.00000000000	5386.92550017000	2.057192	10026.348209	0.153568	1.370788	0.000000	0.061379	0.000000	3.489359	38	839.449938	79.449938	17.903039
139	197	6737865	1460509	6b	7	43	r	13	brown	3	48.8	5.619126	Calf	Normal	Ledhund	2012-10-09	1830	82	1543	1130.24417500000	1520.10486666000	305.61700439	1214	0.00000000000	2960.17290653000	2.380244	16661.213307	0.046512	0.683379	0.000000	0.179837	0.000000	3.243460	38	837.720281	77.720281	17.827863
140	198	6308922	1416921	6b	13	49	r	13	dark	2	50.1	1.916539	Bull	Normal	Loshund	2012-10-20	1830	296	1144	0.00000000000	4866.62995355000	835.28601074	1441	5788.99163726000	854.96934856700	3.619615	49058.827363	0.000000	6.534597	0.000000	3.564326	0.000000	13.718538	48	1100.660751	140.660751	19.041869
141	199	6293147	1378664	6b	31	67	r	8	dark	3	51.0	2.561996	Bull	Normal	Drev	2012-10-08	1830	30	1149	3932.22815678000	3959.61519580000	464.14300537	1438	1446.39066295000	5762.14084578000	4.317253	30422.568993	0.000000	6.925986	0.000000	3.743776	0.000000	14.987015	50	1163.632148	163.632148	19.441425
142	200	6527671	1411173	6b	11	47	r	11	mixed	2	50.7	3.898750	Bull	Normal	Loshund	2012-10-26	1830	66	1443	621.66268372500	1553.28618228000	685.65301514	1413	4543.75073703000	2451.56404542000	2.682445	7809.126232	0.000000	3.896968	0.047524	1.710864	0.000000	8.337801	36	801.600380	81.600380	18.231562
143	201	6236724	1433963	6a	35	71	r	7	dark	3	50.9	5.146597	Calf	Bad	smyg	2012-10-27	1830	645	395	0.00000000000	3108.11043671000	351.48650360	1525	3261.48763835000	1272.88675006000	1.415674	68588.496960	0.000000	7.775190	0.394680	24.628014	0.394680	34.608238	57	1282.396765	142.396765	19.491372
144	203	6434302	1387147	6b	35	71	r	11	dark	3	51.2	1.584591	Cow	Normal	Tryck	NA	1830	52	1469	5419.81977218000	10542.06064990000	291.79750061	1296	0.00000000000	7249.78572319000	3.469842	80822.871570	0.000000	5.496726	0.000000	0.000000	0.000000	8.966568	41	913.845952	93.845952	18.385099
146	205	6259650	1469600	6b	32	68	r	7	brown	3	48.7	2.801782	Cow	Normal	Loshund	2012-10-11	1830	51	360	1691.47024852000	8623.01888351000	342.92500305	1522	0.00000000000	3521.37941917000	3.732595	36928.151731	0.000000	5.322333	0.104104	15.589621	0.000000	24.748653	43	961.266859	101.266859	18.833088
147	206	6416991	1388400	6b	28	64	r	12	brown	1	49.7	3.459010	Cow	Normal	Drev	2012-10-09	1830	98	1463	3007.08444692000	3017.59378353000	429.09249878	1299	2517.05300899000	4837.07075257000	3.469842	92264.989372	0.000000	4.780190	0.000000	0.078364	0.000000	8.328396	39	866.291554	86.291554	18.137766
148	207	6526371	1483294	6a	7	43	r	9	mixed	2	49.1	6.567569	Cow	Bad	Ledhund	2012-10-28	1830	6	1904	3784.00623515000	15435.05987890000	203.78549194	1441	0.00000000000	5613.95445123000	0.000000	37814.006317	0.000000	2.685953	3.302401	2.564865	7.353346	15.906565	52	1157.332019	117.332019	19.133210
149	212	6453979	1381901	6b	30	66	r	9	brown	2	49.6	6.574544	Calf	Normal	Loshund	2012-11-04	1830	134	1427	593.13116647300	113.47634586000	241.37000275	1382	2165.32317837000	2423.08990654000	3.647731	66191.407783	0.000000	4.931389	0.000000	1.822470	0.107204	10.508794	46	1020.139516	100.139516	18.540898
150	213	6276153	1448267	6b	33	69	r	8	brown	2	48.2	2.984778	Cow	Normal	Loshund	2012-10-10	1830	78	1176	1858.62584150000	10573.72003890000	251.19700623	1479	3029.25767504000	3688.53037735000	3.732595	28053.947705	0.000000	5.322333	0.104104	15.589621	0.000000	24.748653	48	1080.751387	120.751387	19.053485
151	217	6300211	1505606	6b	19	55	r	10	mixed	2	49.6	2.534795	Bull	Normal	Vak	2012-10-10	1830	296	291	4795.68100478000	0.00000000000	171.16749954	1448	1257.92372292000	6625.58872102000	4.326488	36610.463237	0.000000	6.608821	0.000000	5.484872	0.000000	16.420181	54	1210.815145	130.815145	19.428402
152	220	6298096	1469409	6b	26	62	r	7	brown	3	50.0	9.914081	Calf	Normal	Loshund	2012-10-20	1830	45	1153	3413.15244632000	19400.28835790000	243.08900452	1426	1067.75539000000	5243.14100651000	4.175569	666.845617	0.000000	10.863673	0.000000	3.862138	0.000000	18.901380	50	1130.835190	130.835190	19.232367
153	222	6466246	1313566	7a	21	57	r	12	mixed	3	50.9	3.936550	Cow	Normal	Vak	2012-10-16	1830	216	1435	3367.89914227000	4912.56972681000	3502.90085856	1469	2446.09459235000	5197.81902987000	3.268028	37492.616455	0.000000	5.898510	0.630375	2.026206	5.133054	16.956173	48	1064.942625	104.942625	18.684407
154	224	7401736	1820279	7a	19	55	r	9	mixed	2	49.2	3.252955	Cow	Normal	Loshund	2012-10-14	1830	0	1871	22502.02615540000	15642.35536460000	548.82866414	922	0.00000000000	24331.99316450000	2.387756	396277.092342	0.011693	0.021422	0.000000	0.000000	0.000000	2.409178	20	436.121999	36.121999	15.746686
155	225	7294479	1721436	7b	24	60	r	14	brown	2	50.1	1.932270	Bull	Normal	Loshund	2012-11-04	1830	95	1877	0.00000000000	8639.38717051000	536.05549622	910	1685.07923961000	1727.55440304000	2.811353	250820.337611	0.038457	0.316231	0.000000	0.000000	0.000000	3.127584	26	559.431080	39.431080	16.002958
156	226	7296465	1721249	7a	13	49	r	10	brown	2	51.9	2.749697	Cow	Normal	Loshund	2012-11-04	1830	329	1877	0.00000000000	10575.81833470000	503.29850769	873	13471.97022870000	560.45020894300	2.811353	252289.756134	0.026504	0.316231	0.000000	0.000000	0.000000	3.127584	26	559.521415	39.521415	16.005623
157	227	6317500	1380374	7a	36	72	r	3	dark	3	49.8	2.396343	Bull	Normal	Loshund	2012-10-08	1830	95	1175	3758.26197098000	7791.22932853000	625.91000366	1435	0.00000000000	5588.18212938000	4.317253	12370.644477	0.000000	11.901830	0.000000	2.708692	0.000000	18.927775	49	1133.809594	153.809594	19.270164
158	228	6408879	1340071	7a	29	65	r	11	dark	2	51.2	4.250237	Cow	Normal	Loshund	2012-10-08	1830	303	1374	0.00000000000	3822.43460222000	354.70700073	1327	12589.98874800000	1054.87533610000	3.590891	68968.424065	0.000000	6.934461	0.000000	0.042283	0.084567	10.652202	42	938.002218	98.002218	18.223321
159	229	6370802	1337779	7a	15	51	r	9	brown	2	49.8	2.813561	Bull	Normal	Vak	2012-10-08	1830	161	1389	3452.40576861000	10828.57577880000	217.26333110	1400	10232.33975480000	5282.39968319000	3.590891	55127.743435	0.000000	6.002543	0.325261	2.956918	0.000000	12.875613	42	952.726544	112.726544	18.459538
160	231	6368529	1343189	7b	27	63	r	11	brown	2	50.4	1.865369	Bull	Normal	Loshund	2012-10-09	1830	61	1305	3362.91863872000	6272.17338820000	337.01199341	1394	0.00000000000	5192.91681543000	3.590891	50173.915176	0.000000	6.002543	0.325261	2.956918	0.000000	12.875613	44	995.142898	115.142898	18.489119
161	232	6729958	1350756	7a	5	41	r	14	mixed	2	51.1	2.220492	Bull	Normal	Loshund	2012-10-09	1830	0	788	8952.04282763000	2179.87632203000	506.70700073	987	0.00000000000	10781.96216450000	2.725986	11988.118717	0.021047	0.045065	0.045065	0.000000	0.000000	2.816116	30	674.652333	74.652333	17.387597
162	233	6694342	1472311	7b	11	47	r	8	dark	3	50.8	4.058733	Calf	Normal	Ledhund	2012-10-08	1830	0	1540	1701.12255542000	4556.74790556000	294.82969666	1179	5909.81669828000	3531.04492812000	2.525706	9204.299897	0.015591	2.959536	0.000000	0.273571	0.000000	5.758813	35	768.635434	68.635434	17.666570
163	235	6376707	1331217	7a	2	38	r	11	brown	2	49.7	1.840377	Cow	Normal	Drev	2012-10-08	1830	93	1389	3890.98307647000	12471.33231030000	287.69050598	1428	4171.96765358000	5720.95412287000	3.590891	63801.284488	0.000000	6.002543	0.325261	2.956918	0.000000	12.875613	42	951.917474	111.917474	18.445549
164	236	6728443	1348904	7a	26	62	r	11	brown	2	49.0	2.402189	Bull	Normal	Loshund	2012-10-08	1830	55	788	8362.83621829000	67.45105955790	506.70700073	987	2663.31881541000	10192.83596360000	2.725986	10981.090132	0.020788	0.045065	0.045065	0.000000	0.000000	2.816116	30	676.044195	76.044195	17.423425
165	237	6721907	1346772	7a	7	43	r	14	brown	1	49.0	1.275736	Bull	Normal	Loshund	2012-10-08	1830	3	739	9298.88573851000	1583.23653961000	475.14750671	1050	0.00000000000	11128.88573360000	3.943619	13144.853429	0.041315	0.045065	0.045065	0.000000	0.000000	4.033749	30	676.991115	76.991115	17.463337
166	240	6242381	1416667	7b	32	68	r	6	dark	3	50.9	3.783372	Calf	Normal	Loshund	2012-10-08	1830	54	387	749.00340062700	3932.14979559000	357.61599731	1482	4386.26132735000	2578.99963534000	1.415674	74304.120177	0.000000	3.124638	0.115727	6.712186	0.000000	11.368225	57	1290.255151	150.255151	19.573266
167	244	7267273	1762621	7b	5	41	r	7	brown	3	51.1	1.245387	Calf	Normal	Loshund	2012-09-18	1830	426	1851	75.99431117370	0.00000000000	222.96386719	1005	12367.24056970000	1905.93680683000	2.811353	258888.834220	0.022866	0.373186	0.000000	0.000000	0.000000	3.184539	24	508.998407	28.998407	15.885516
168	246	7039447	1352921	7a	35	71	r	8	mixed	3	48.9	2.566714	Bull	Normal	Loshund	2012-09-15	1830	0	1685	2979.25311575000	6622.17899954000	644.71598816	599	0.00000000000	4809.21249291000	2.558315	81896.270708	0.007535	0.779933	0.050318	0.000000	0.000000	3.388566	3	63.416621	3.416621	12.627003
169	248	7041057	1352487	7b	14	50	r	7	dark	2	49.2	1.048745	Cow	Normal	Loshund	2012-09-10	1830	9	1685	4626.18225370000	7762.13035707000	821.04498291	585	0.00000000000	6456.18030857000	2.558315	83531.490405	0.006236	0.779933	0.050318	0.000000	0.000000	3.388566	3	63.054895	3.054895	12.579497
170	250	7041424	1351825	7a	9	45	r	10	mixed	2	50.2	1.624682	Bull	Normal	Loshund	2012-09-13	1830	35	1685	5235.29639867000	8517.77655805000	821.04498291	585	0.00000000000	7065.26477197000	2.558315	84154.624668	0.042095	0.779933	0.050318	0.000000	0.000000	3.388566	3	63.000635	3.000635	12.558315
171	252	6715329	1616806	7b	12	48	r	12	brown	2	51.7	1.063367	Bull	Normal	Loshund	2012-10-08	1830	137	962	9392.84290218000	444.48051523300	525.15802002	1363	5814.59383169000	11222.74658890000	2.231271	89382.004551	0.033000	2.137513	0.000000	1.577688	0.000000	5.946472	41	894.331803	74.331803	18.041771
172	253	6484515	1358863	7b	7	43	r	13	brown	2	50.7	2.210288	Bull	Normal	Drev	2012-10-08	1830	203	1458	1072.89562145000	1476.45212112000	9788.30957031	1476	2175.39794266000	2902.82742661000	2.682445	65424.991224	0.000780	4.758789	0.000000	0.000000	17.964428	25.405662	50	1111.657458	111.657458	18.832837
173	254	7077720	1691584	8a	18	54	r	7	dark	3	49.7	2.296055	Calf	Bad	Loshund	2012-09-22	1830	93	1955	12909.36687920000	1489.97654572000	232.26966858	1019	0.00000000000	14739.28503290000	4.427156	123465.869332	0.091465	0.627221	0.313611	0.000000	0.000000	5.367988	21	450.441517	30.441517	15.998352
174	255	7476151	1795290	7b	36	72	r	3	dark	3	50.6	3.502950	Calf	Normal	Loshund	2012-09-22	1830	0	1826	19787.62235580000	5034.44772362000	435.80999756	810	0.00000000000	21617.58250000000	0.000000	0.000000	0.000000	0.000000	0.000000	0.000000	0.000000	0.000000	14	306.519109	26.519109	14.846854
175	257	6386120	1485217	8a	14	50	r	15	mixed	1	50.5	2.104972	Cow	Normal	Loshund	2012-10-13	1830	982	1097	0.00000000000	6154.47318705000	323.06300354	1378	7792.68119376000	1374.22514542000	4.094377	88516.838123	0.000000	6.345178	0.105753	5.763536	0.000000	16.308844	52	1172.880443	132.880443	19.442022
176	258	7319019	1781741	8a	3	39	r	5	dark	3	51.3	3.420425	Calf	Normal	Loshund	2012-09-15	1830	37	1807	8365.99252441000	1606.14312323000	348.35900879	1004	0.00000000000	10195.98537330000	2.811353	308679.194679	0.028323	0.285610	0.000000	0.000000	0.000000	3.096963	22	476.060368	36.060368	16.080136
177	259	6389090	1385469	8a	29	65	r	8	dark	3	50.5	4.592575	Calf	Normal	Tryck	2012-10-12	1830	33	1117	9251.87566411000	803.73341243600	362.92199707	1297	6867.00294735000	11081.85998330000	3.375396	64373.632606	0.000000	2.571196	0.000000	0.195281	0.000000	6.141873	41	917.504313	97.504313	18.275181
178	260	6740904	1465341	7b	18	54	r	7	dark	3	49.4	1.839246	Calf	Normal	smyg	2012-10-10	1830	45	1565	4076.02584608000	4166.93023886000	848.96400960	1184	4091.11078251000	5905.99559726000	2.380244	11070.291193	0.021047	0.683379	0.000000	0.179837	0.000000	3.243460	39	858.178670	78.178670	17.859250
179	261	6497338	1339698	7a	11	47	r	13	mixed	2	50.9	3.510143	Cow	Normal	Drev	2012-10-13	1830	274	1456	2980.59344789000	1949.92858903000	9788.30957031	1476	2777.98430544000	4810.49385848000	3.647731	43836.769864	0.000000	7.163660	0.117437	0.211387	0.046975	11.187190	49	1086.739904	106.739904	18.829740
180	262	6743503	1468515	8a	21	57	r	11	brown	2	50.5	1.311919	Bull	Normal	Loshund	2012-10-08	1830	47	1565	3801.83670641000	4625.89806788000	236.87500000	1170	0.00000000000	5631.73720164000	2.380244	7018.702359	0.060544	0.683379	0.000000	0.179837	0.000000	3.243460	39	857.983366	77.983366	17.858278
181	263	7309934	1781438	7a	14	50	r	6	brown	3	48.2	1.441178	Bull	Normal	Loshund	2012-09-15	1830	0	1869	6494.44676433000	2186.42619323000	470.85449219	1013	0.00000000000	8324.44012522000	2.811353	301938.737319	0.028323	0.718567	0.000000	0.000000	0.000000	3.529920	22	473.254661	33.254661	15.958276
182	264	7365000	1695000	7b	4	40	r	3	brown	3	49.8	3.089741	Calf	Normal	Loshund	2012-09-29	1830	0	1880	20678.86447060000	18169.96447520000	1491.55004883	854	0.00000000000	22508.86284180000	0.923948	297776.679829	0.012732	0.030259	0.000000	0.000000	0.000000	0.954207	14	307.768896	27.768896	14.812315
183	265	7293619	1757598	7a	34	70	r	8	mixed	3	50.1	2.254451	Cow	Normal	Loshund	2012-09-23	1830	267	1838	0.00000000000	5894.06574928000	394.46099091	1000	5141.95427459000	299.06345356400	2.811353	273635.756276	0.031701	0.718567	0.000000	0.000000	0.000000	3.529920	27	578.337480	38.337480	16.160804
184	266	7296739	1715121	7a	1	37	r	11	dark	2	48.1	1.464180	Bull	Normal	Loshund	2012-09-22	1830	31	1877	4861.40679528000	12723.21464050000	503.29850769	873	3434.51494785000	6691.38354365000	2.811353	248870.079918	0.027803	0.316231	0.000000	0.000000	0.000000	3.127584	26	558.500253	38.500253	15.962695
185	267	7334862	1762089	7b	26	62	r	14	brown	2	51.2	1.017657	Cow	Normal	Vak	2012-09-30	1830	3	1879	14721.61453230000	7330.36714364000	431.36700439	969	10215.33828700000	16551.60556330000	2.811353	307683.087296	0.030662	0.285610	0.000000	0.000000	0.000000	3.096963	28	605.568824	45.568824	16.326147
186	271	6996000	1572000	4b	22	58	sh	NA	NA	NA	0.0	1.319671	Cow	Normal	Loshund	2012-10-11	1830	0	1658	7535.40198962000	9352.94879087000	1226.55004883	999	0.00000000000	9365.39617897000	5.174241	90562.218277	0.008315	0.732549	0.000000	0.000000	0.000000	5.906790	30	656.966393	56.966393	17.115803
187	272	6424245	1314195	7b	20	56	r	13	brown	2	50.8	2.528761	Bull	Normal	Loshund	2012-10-10	1830	140	1946	4294.19698930000	4630.61760242000	344.19350433	1445	0.00000000000	6124.15418634000	3.861496	38874.788976	0.000000	8.708451	0.000000	0.613271	0.367963	13.551181	45	1012.259205	112.259205	18.601041
188	273	6427659	1318954	7b	17	53	r	9	brown	3	51.4	3.857838	Calf	Normal	Loshund	2012-10-11	1830	167	1409	8244.23341265000	779.75183555300	482.56100464	1414	1998.10584132000	10074.17269100000	3.861496	41622.894569	0.000000	8.708451	0.000000	0.613271	0.367963	13.551181	45	1012.673249	112.673249	18.609840
189	275	6724483	1333730	7b	34	70	r	8	mixed	1	48.8	1.974092	Cow	Normal	Loshund	2012-10-09	1830	0	788	11436.56015250000	10238.88072520000	497.08134969	1054	0.00000000000	13266.51756060000	3.943619	5537.733707	0.021567	0.045065	0.045065	0.000000	0.000000	4.033749	30	679.246476	79.246476	17.465568
190	276	6720172	1336413	7a	32	68	r	14	brown	2	51.3	3.221568	Bull	Normal	Loshund	2012-10-10	1830	0	788	14171.02446990000	10892.25219250000	376.34001160	1092	0.00000000000	16000.93187010000	3.943619	6979.111516	0.022087	0.045065	0.045065	0.000000	0.000000	4.033749	30	678.756064	78.756064	17.511785
191	278	7336325	1824158	7b	19	55	r	12	brown	2	49.9	1.294135	Bull	Normal	Loshund	2012-09-29	1830	12	1814	7522.93612042000	4636.05298685000	366.20199585	988	12.97994867050	9352.92747885000	4.399232	350931.571207	0.038457	0.307060	0.000000	0.000000	0.000000	4.706292	22	471.712631	31.712631	15.846127
192	279	7335307	1760419	7b	23	59	r	8	dark	3	51.1	1.589363	Calf	Normal	Loshund	2012-09-22	1830	3	1053	14675.48705030000	8462.65188037000	431.36700439	969	10844.68080160000	16505.45827240000	2.811353	306987.828886	0.031701	0.285610	0.000000	0.000000	0.000000	3.096963	27	585.449664	45.449664	16.322076
193	280	6303206	1405004	7a	20	56	r	13	brown	2	49.3	2.488176	Bull	Normal	Loshund	2012-10-13	1830	66	1164	2968.18893262000	16144.11075400000	617.09600830	1446	0.00000000000	4798.15198146000	4.293546	40838.505419	0.000000	11.901830	0.000000	2.708692	0.000000	18.904068	49	1136.379385	156.379385	19.319098
194	281	6341302	1326301	7a	17	53	r	8	brown	3	50.9	2.617338	Bull	Normal	Loshund	2012-10-14	1830	114	734	2365.60987518000	6728.28234829000	246.53999329	1414	7023.91065836000	4195.59527426000	3.326044	45604.962933	0.000000	4.043127	0.000000	3.850597	0.000000	11.219768	42	960.461614	120.461614	18.699128
195	283	7391783	1818530	8a	30	66	r	7	brown	3	49.3	2.095899	Cow	Normal	Vak	2012-09-23	1830	76	1871	12421.20949600000	5595.63402298000	510.37298584	945	1738.76588038000	14251.12773210000	2.387756	387498.013377	0.010394	0.021422	0.000000	0.000000	0.000000	2.409178	20	435.448104	35.448104	15.715855
196	285	7332602	1750242	7b	30	66	r	10	brown	2	48.2	0.703732	Cow	Normal	Loshund	2012-09-22	1830	0	1053	4409.63366417000	7811.99150173000	366.45550537	972	0.00000000000	6239.63281198000	2.811353	298602.247000	0.031961	0.285610	0.000000	0.000000	0.000000	3.096963	27	584.467748	44.467748	16.256335
197	287	7471177	1792714	7a	3	39	r	7	brown	3	48.9	0.740701	Bull	Normal	Loshund	2012-09-22	1830	50	1826	23691.56098230000	469.61750583900	442.93200684	824	3850.83199765000	25521.55649900000	2.387756	437467.795585	0.017669	0.029689	0.000000	0.000000	0.000000	2.417445	14	306.731207	26.731207	14.862534
198	292	6729210	1349337	7b	25	61	r	10	dark	3	50.5	4.392770	Calf	Normal	Loshund	NA	1830	0	788	8194.80763731000	599.33630610700	506.70700073	987	0.00000000000	10024.80499940000	2.725986	10986.804604	0.030142	0.045065	0.045065	0.000000	0.000000	2.816116	30	675.573439	75.573439	17.410026
199	293	6403685	1335171	7a	18	54	r	10	brown	2	48.0	2.813917	Cow	Normal	Loshund	2012-10-08	1830	2413	1948	0.00000000000	6883.93289673000	294.90799713	1383	10759.84465200000	1056.03770359000	3.590891	67725.198101	0.000000	6.934461	0.000000	0.042283	0.084567	10.652202	43	962.306565	102.306565	18.292131
200	294	6254357	1493134	7a	22	58	r	6	dark	3	49.9	6.711147	Calf	Normal	Loshund	2012-10-08	1830	38	386	6721.38691181000	6397.55164721000	356.21099854	1503	0.00000000000	8551.34460673000	2.793231	49315.213311	0.000000	7.935763	0.000000	8.358377	0.000000	19.087371	41	896.181367	76.181367	18.423425
201	295	6483792	1386953	7a	6	42	r	12	mixed	2	48.5	4.207832	Bull	Normal	Vak	2012-10-08	1830	1517	1477	0.00000000000	2617.18422187000	305.82550049	1502	9218.12772140000	981.45522787800	2.682445	40967.632815	0.000520	4.347317	0.000000	0.317689	0.000000	7.347451	45	1005.593825	105.593825	18.667896
202	296	6548313	1478447	7a	28	64	r	13	dark	2	51.4	1.968412	Bull	Normal	Loshund	2012-10-08	1830	57	1921	2615.06264597000	2257.63369777000	393.39099121	1414	0.00000000000	4444.98589366000	3.867872	39463.393546	0.000000	2.116840	0.345137	4.348726	19.097582	29.776157	50	1111.776136	111.776136	18.989078
203	298	6745918	1437455	7a	25	61	r	10	dark	3	49.0	3.596430	Calf	Normal	Ledhund	2012-10-09	1830	6	1527	6180.49991099000	6732.09710593000	2004.40002441	1167	3676.88335617000	8010.49206313000	2.229934	10803.167093	0.137718	0.539125	0.000000	0.000000	0.000000	2.769059	35	774.070284	74.070284	17.655502
204	301	7227286	1644010	8a	9	45	r	9	brown	3	51.8	2.161699	Calf	Normal	Loshund	NA	1830	3	1761	6024.79987402000	3108.21679456000	727.05050659	864	5980.20405560000	7854.79513162000	1.258966	151873.918214	0.022347	0.000000	0.000000	0.000000	0.000000	1.258966	18	385.955841	25.955841	14.854015
205	302	7398289	1821767	8a	22	58	r	10	mixed	2	50.9	3.463642	Bull	Normal	Loshund	2012-10-13	1830	0	1871	19591.16106569990	12488.27130020000	494.25900269	925	0.00000000000	21421.10803910000	2.387756	394565.639788	0.011693	0.021422	0.000000	0.000000	0.000000	2.409178	20	436.104529	36.104529	15.758638
206	305	6717100	1438940	7b	2	38	r	11	brown	2	48.2	1.589192	Bull	Normal	Loshund	2012-10-11	1830	0	1510	6149.36513263000	5036.51341378000	1189.91250610	1170	2349.08851258000	7979.32410132000	2.229934	0.000000	0.021047	0.683379	0.000000	0.179837	0.000000	3.093150	30	669.675624	69.675624	17.570538
207	308	6717634	1334428	8a	28	64	r	10	brown	2	48.5	1.919999	Bull	Normal	Loshund	2012-10-08	1830	0	788	17228.23255740000	13791.84476700000	309.09201050	1070	6269.31257970000	19058.20919790000	3.943619	4445.016640	0.032221	0.045065	0.045065	0.000000	0.000000	4.033749	30	678.232778	78.232778	17.509496
208	309	6726326	1335251	7b	35	71	r	9	brown	2	49.4	1.528063	Bull	Normal	Loshund	2012-10-10	1830	0	788	9065.17381559000	7918.14533104000	497.08134969	1054	0.00000000000	10895.15931270000	3.943619	5565.708882	0.021307	0.045065	0.045065	0.000000	0.000000	4.033749	30	680.406771	80.406771	17.486802
209	310	6723822	1346366	8a	20	56	r	12	brown	2	49.3	1.415594	Bull	Normal	Loshund	2012-10-10	1830	87	788	10733.84591500000	384.77651418100	475.14750671	1050	366.06746620200	12563.84216840000	3.943619	12218.387440	0.024685	0.045065	0.045065	0.000000	0.000000	4.033749	30	677.555999	77.555999	17.470158
210	311	6663160	1611370	7b	22	58	r	9	dark	3	49.4	2.703906	Bull	Normal	Loshund	2012-10-13	1830	18	960	1306.35803765000	2603.35573955000	342.73399353	1396	0.00000000000	3136.26530352000	2.665275	62497.981659	0.000000	2.963695	0.246975	2.716720	0.123487	8.716152	57	1265.390311	125.390311	19.182584
211	314	6507940	1422410	8a	27	63	r	14	mixed	2	48.8	1.953844	Cow	Normal	Drev	2012-10-08	1830	67	1488	2714.68249417000	11000.32511280000	796.09698486	1438	2424.01194077000	4544.64403588999	2.682445	0.000000	0.000000	3.259836	0.000000	1.086612	0.000000	7.028893	35	778.181802	78.181802	18.147052
212	316	6663829	1661255	8a	32	68	r	9	brown	2	48.8	2.077705	Bull	Normal	Vak	2012-10-09	1830	76	24	3201.37613027000	298.91799206400	869.82501221	1363	3091.08466146000	5031.28714720000	2.870439	49540.217632	0.000000	4.682109	0.000000	7.146378	0.000000	14.698926	46	1000.054253	80.054253	18.351634
213	327	6694195	1472591	8a	26	62	r	10	brown	2	49.7	1.847252	Bull	Normal	Loshund	2012-10-08	1830	0	1540	2008.17024074000	4689.12365046000	294.82969666	1179	6617.74978221000	3838.10130606000	2.525706	9516.062006	0.015071	2.959536	0.000000	0.273571	0.000000	5.758813	36	789.006391	69.006391	17.678454
214	329	6249091	1462189	8a	15	51	r	10	mixed	2	49.9	1.340308	Cow	Normal	Vak	2012-10-08	1830	69	358	1232.21922157000	8112.71134031000	160.58699799	1521	0.00000000000	3062.12588245000	1.765800	47733.557807	0.000000	6.705602	0.432620	17.899632	0.000000	26.803654	44	982.649524	102.649524	18.860476
215	331	6742000	1503700	8a	19	55	r	9	dark	3	50.0	1.512597	Calf	Normal	Loshund	2012-10-09	1830	653	1546	0.00000000000	1512.66426794000	885.05297852	1165	4191.15327182000	815.49701930600	2.278294	12975.681596	0.109655	1.370788	0.000000	0.061379	0.000000	3.710461	37	818.737327	78.737327	17.926978
216	337	6459267	1401920	8a	23	59	r	10	brown	2	50.1	1.815256	Bull	Normal	Drev	2012-10-13	1830	82	1425	3526.53460786000	4171.93312478000	1824.53997803	1450	0.00000000000	5356.53345088000	3.647731	52119.090284	0.000000	4.931389	0.000000	1.822470	0.107204	10.508794	35	783.338144	83.338144	18.269603
217	338	6246897	1400940	8a	31	67	r	5	dark	3	51.2	6.706707	Calf	Normal	Loshund	2012-10-08	1830	55	421	2572.80706883000	3002.59461427000	325.44100952	1488	5886.94822659000	4402.76627722000	1.941680	81633.112466	0.000000	8.135447	0.229572	12.468613	0.301313	23.076625	57	1300.466027	160.466027	19.629009
218	340	7017696	1406560	8a	33	69	r	7	dark	3	48.5	2.032084	Calf	Normal	Loshund	2012-10-13	1830	120	1720	6880.55743417000	1434.10289816000	1158.13605499	856	7957.14015021000	8710.55740986000	2.558315	46297.183503	0.025984	0.779933	0.050318	0.000000	0.000000	3.388566	14	298.939474	18.939474	14.646102
219	345	6515538	1442075	8b	1	37	r	14	mixed	2	48.8	1.199201	Cow	Normal	Loshund	2012-10-09	1830	287	1920	0.00000000000	8364.91396379000	1866.68698120	1420	5927.22474413000	0.00000000000	0.000000	0.000000	0.000000	0.000000	0.000000	0.000000	0.000000	0.000000	37	822.982190	82.982190	18.278664
220	346	6303234	1412603	8a	8	44	r	9	mixed	2	51.1	3.050996	Cow	Normal	Loshund	2012-10-13	1830	42	1174	4820.60612689000	8666.46857861000	726.19100952	1444	0.00000000000	6650.59655154000	3.619615	47493.362719	0.000000	6.534597	0.000000	3.564326	0.000000	13.718538	49	1133.336622	153.336622	19.276839
221	352	6488563	1255455	8a	13	49	r	13	brown	2	49.4	1.612701	Cow	Normal	Loshund	2012-10-08	1830	400	1274	0.00000000000	0.00000000000	954.81701660	1533	1668.83787025000	555.68907771900	2.987625	28330.146306	0.000000	6.135452	0.000000	0.000000	0.000000	9.123077	36	790.928664	70.928664	18.077546
222	355	6253209	1458241	8a	34	70	r	12	brown	2	49.7	2.881012	Bull	Normal	Vak	2012-10-08	1830	48	365	0.00000000000	4184.46277409000	165.21600342	1522	2054.84936815000	1634.19412807000	1.765800	44303.406626	0.000000	6.705602	0.432620	17.899632	0.000000	26.803654	44	982.627109	102.627109	18.855137
223	361	6738055	1416381	8a	16	52	r	7	dark	3	49.6	2.528860	Bull	Normal	Loshund	2012-10-03	1830	0	1527	18972.78940110000	7818.25413648000	246.70799255	1089	0.00000000000	20802.78030400000	2.229934	15155.981572	0.097182	0.539125	0.000000	0.000000	0.000000	2.769059	27	593.017360	53.017360	16.865913
224	362	6387264	1399524	7b	1	37	r	12	mixed	2	48.5	2.025438	Bull	Normal	Drev	2012-10-09	1830	164	1117	4688.89268216000	4337.05030177000	302.21200562	1318	2643.19719648000	6518.89263750000	3.375396	67346.997827	0.000000	2.571196	0.000000	0.195281	0.000000	6.141873	40	896.900659	96.900659	18.319180
225	364	6730047	1350807	7b	3	39	r	9	dark	3	49.1	5.333020	Bull	Normal	Loshund	2012-10-10	1830	0	788	8951.76618248000	2258.77473009000	506.70700073	987	0.00000000000	10781.76518100000	2.725986	12005.116161	0.030402	0.045065	0.045065	0.000000	0.000000	2.816116	30	674.547050	74.547050	17.383831
226	368	6997000	1571000	8a	5	41	r	9	mixed	2	49.9	1.152115	Bull	Normal	Loshund	2012-10-10	1830	0	1658	6886.17225491000	8407.36574463000	1226.55004883	999	0.00000000000	8716.07851377000	5.174241	89349.897581	0.038977	0.732549	0.000000	0.000000	0.000000	5.906790	30	657.364922	57.364922	17.123389
227	369	6250121	1390960	8a	17	53	r	10	brown	1	51.3	4.876234	Bull	Normal	Vak	2012-10-08	1830	588	457	0.00000000000	664.84337563900	428.10101318	1488	13120.58834060000	893.44955860700	1.941680	75142.348083	0.000000	8.135447	0.229572	12.468613	0.301313	23.076625	56	1299.930893	179.930893	19.811472
228	370	6246855	1389655	8a	36	72	r	11	brown	2	50.2	1.587000	Cow	Normal	Loshund	2012-10-10	1830	169	457	1050.77209345000	0.00000000000	428.10101318	1488	5083.89428928000	2880.73994000000	1.941680	77905.765587	0.000000	8.135447	0.229572	12.468613	0.301313	23.076625	58	1342.575468	182.575468	19.847874
229	371	6480200	1410100	6b	27	63	r	11	brown	2	49.8	6.707652	Bull	Bad	Drev	2012-10-09	1830	103	1430	1418.51296012000	39.77462082380	496.56399536	1461	0.00000000000	3248.51015954000	2.682445	29644.760833	0.000000	2.105540	0.000000	1.710751	0.000000	6.498736	39	866.412761	86.412761	18.350553
230	372	6274140	1508420	6b	25	61	r	14	brown	2	49.2	4.017614	Cow	Bad	Loshund	2012-10-08	1830	116	329	657.16280549700	5012.00494101000	305.47950745	1497	1823.94461024000	2487.07448581000	3.296636	46435.388984	0.000000	8.300145	0.000000	13.920423	0.000000	25.517204	39	857.490964	77.490964	18.458614
231	373	6477370	1258934	7b	33	69	r	6	brown	3	50.3	6.579136	Bull	Normal	Loshund	2012-10-13	1830	641	1042	0.00000000000	0.00000000000	254.36799622	1533	8111.39545457000	1665.38902765000	2.987625	30202.181660	0.000000	10.318949	0.000000	0.000000	0.000000	13.306574	36	791.556089	71.556089	18.096145
232	376	6468637	1313339	7b	29	65	r	11	brown	2	50.2	1.985693	Bull	Normal	Vak	2012-10-08	1830	167	1437	1962.02258166000	3212.00879031000	3502.90085856	1469	2852.99862998000	3791.93369100000	3.268028	38127.867856	0.000260	5.898510	0.630375	2.026206	5.133054	16.956173	48	1063.956554	103.956554	18.671748
233	377	7312522	1783176	7b	16	52	r	8	mixed	3	51.4	1.454348	Bull	Normal	Loshund	2012-10-13	1830	53	1853	6303.05463104000	388.41017619200	348.35900879	1004	947.13902173900	8133.02673619000	2.811353	305002.107022	0.029622	0.718567	0.000000	0.000000	0.000000	3.529920	22	473.421199	33.421199	15.963194
234	382	6725615	1347247	8a	6	42	r	12	brown	2	49.1	1.775063	Bull	Normal	Loshund	2012-10-09	1830	225	788	9532.49710455000	0.00000000000	506.70700073	987	18615.87238210000	11362.45161500000	3.943619	11446.055101	0.019748	0.045065	0.045065	0.000000	0.000000	4.033749	30	677.158623	77.158623	17.455471
235	384	6480900	1409500	7b	10	46	r	12	brown	2	49.8	2.529698	Cow	Normal	Drev	2012-10-09	1830	158	1430	1038.19020191000	0.00000000000	496.56399536	1461	4610.89461228000	2868.16215480000	2.682445	29208.041706	0.000000	2.105540	0.000000	1.710751	0.000000	6.498736	39	866.650567	86.650567	18.358439
236	385	6712793	1612283	8a	11	47	r	8	brown	2	50.4	1.946254	Bull	Normal	Vak	2012-10-08	1830	54	962	4420.19361480000	403.19847683200	525.15802002	1363	4859.63069466000	6250.18223616000	2.231271	85043.035794	0.000000	2.137513	0.000000	1.577688	0.000000	5.946472	41	895.129656	75.129656	18.065268
